# Supplementary material for: Integrative Analysis of Omics Data Reveals Regulatory Network of CDK10 in Vitiligo Risk
Source: Front Genet. 2021 Feb 17;12:634553. doi: 10.3389/fgene.2021.634553 (PMC7925885; doi:10.3389/fgene.2021.634553)
Supplement: Supplementary Table 1 — Pleiotropic associations between genes and vitiligo. [file Table_1.XLSX]

## Sheet: Table S1
Supplementary Table 1. Pleiotropic associations between genes and vitiligo
eQTL data	probeID	ProbeChr	Gene	Probe_bp	TopSNP	topSNP_chr	topSNP_bp	A1	A2	Freq	bGWAS	SEGWAS	PGWAS	beQTL	SEeQTL	PeQTL	bSMR	SESMR	PSMR	PHEIDI	nsnp_HEIDI
Westra eQTL	ILMN_1754114	4	PPP3CA	102269972	rs2583389	4	102271461	T	C	0.28827	-0.139262	0.03	2.55e-05	-0.706481	0.0192471	5.89e-295	0.197121	0.0428022	4.12e-06	0.764	20
	ILMN_2373763	10	CASP7	115490151	rs3814231	10	115481018	T	C	0.269384	-0.18633	0.03	1.71e-08	-0.318256	0.0215281	1.88e-49	0.58547	0.102245	1.03e-08	0.624	20
	ILMN_1670134	11	FADS1	61567436	rs968567	11	61595564	T	C	0.150099	-0.198451	0.04	6.86e-07	0.42255	0.0254688	8.11e-62	-0.46965	0.0988052	2e-06	0.309	20
	ILMN_2075065	11	FADS2	61633932	rs968567	11	61595564	T	C	0.150099	-0.198451	0.04	6.86e-07	0.313391	0.025764	4.84e-34	-0.633238	0.137845	4.35e-06	0.587	20
	ILMN_1778723	11	AMICA1	118064973	rs11216821	11	118088362	C	T	0.200795	0.139762	0.03	8.88e-05	0.563697	0.0231132	2.26e-131	0.247938	0.0541824	4.74e-06	0.854	20
	ILMN_1821280	12	SARNP	56146574	rs773107	12	56369506	G	A	0.318091	0.254642	0.03	1.66e-17	-0.118128	0.020665	1.09e-08	-2.15564	0.454644	2.12e-06	0.128	20
	ILMN_1813475	15	HERC2	28356738	rs2016277	15	28517969	G	A	0.0904573	0.357674	0.05	5.61e-12	0.699853	0.0433229	1.06e-58	0.511071	0.0781349	6.12e-11	0.25	20
	ILMN_1754529	16	SPG7	89624051	rs4785687	16	89588896	A	G	0.33996	-0.235722	0.03	8.11e-15	-0.198934	0.0198761	1.4e-23	1.18493	0.191724	6.39e-10	0.648	20
	ILMN_1691111	16	SPATA2L	89762807	rs648548	16	89749436	G	C	0.468191	0.165514	0.03	1.52e-08	-0.200816	0.0192312	1.59e-25	-0.824208	0.16896	1.07e-06	0.0395	20
	ILMN_1767509	16	DEF8	90034304	rs8063761	16	90027626	T	A	0.27833	-0.261365	0.03	8.05e-16	0.145988	0.0206139	1.42e-12	-1.79031	0.325784	3.9e-08	0.127	20
	ILMN_1765649	19	IRF3	50163023	rs7251	19	50162909	G	C	0.333002	-0.162519	0.03	4.74e-07	0.443747	0.019964	1.87e-109	-0.366242	0.069585	1.42e-07	0.0256	20
	ILMN_1776188	20	MAP1LC3A	33148096	rs6058089	20	33194257	A	G	0.117296	-0.198451	0.04	2.77e-06	-0.738331	0.0243871	2.42e-201	0.268783	0.0548989	9.78e-07	0.0546	20
	ILMN_1706511	22	TEF	41795090	rs9611565	22	41767486	C	T	0.258449	-0.248461	0.04	1.6e-12	0.226033	0.0225702	1.31e-23	-1.09923	0.208241	1.3e-07	0.123	20
	ILMN_1709809	22	NHP2L1	42078387	rs132765	22	42008068	A	G	0.193837	-0.210721	0.04	6.03e-08	0.220054	0.0248167	7.5e-19	-0.957589	0.211434	5.93e-06	0.9	20
	ILMN_2073202	22	MEI1	42193571	rs6002406	22	41965237	T	A	0.199801	-0.223144	0.04	1.36e-08	0.324714	0.0243839	1.85e-40	-0.6872	0.133557	2.67e-07	0.0891	20
CAGE eQTL	ILMN_2365711	2	SEPTIN2	242293258	rs3755397	2	242294913	G	A	0.0914513	-0.235722	0.05	8.12e-06	1.33979	0.0477282	2.2e-173	-0.17594	0.0378419	3.33e-06	0.132	20
	ILMN_1754114	4	PPP3CA	102269973	rs2583394	4	102251782	T	C	0.293241	-0.139262	0.03	2.43e-05	-0.80387	0.0295952	1.82e-162	0.17324	0.0378605	4.75e-06	0.595	20
	ILMN_2362974	10	CASP7	115489156	rs12762296	10	115492092	A	G	0.252485	-0.18633	0.03	7.15e-08	-0.652585	0.0315148	2.98e-95	0.285525	0.0479944	2.7e-09	0.509	20
	ILMN_1670134	11	FADS1	61567437	rs968567	11	61595564	T	C	0.150099	-0.198451	0.04	6.86e-07	0.576459	0.0387011	3.54e-50	-0.344259	0.073137	2.51e-06	0.546	20
	ILMN_2075065	11	FADS2	61633933	rs968567	11	61595564	T	C	0.150099	-0.198451	0.04	6.86e-07	0.457526	0.0383351	7.78e-33	-0.433748	0.0946796	4.62e-06	0.811	20
	ILMN_1803745	12	SUOX	56399238	rs7302200	12	56449435	A	G	0.327038	0.270027	0.03	7.43e-20	-0.311872	0.0303736	9.84e-25	-0.865827	0.127921	1.3e-11	0.21	20
	ILMN_2109489	14	GZMB	25100250	rs2236337	14	25100247	C	T	0.245527	0.19062	0.03	1.02e-08	-0.709068	0.0340388	2.26e-96	-0.268832	0.0442335	1.22e-09	0.138	20
	ILMN_1813475	15	HERC2	28356739	rs76654715	15	28501889	T	C	0.0894632	0.357674	0.05	9.04e-12	1.19288	0.0619005	9.42e-83	0.299841	0.04471	2e-11	0.0183	20
	ILMN_1741459	16	CDK10	89762705	rs17226232	16	89851574	G	A	0.0685885	-0.287682	0.06	6.46e-07	-1.09558	0.0513016	3.45e-101	0.262584	0.0561288	2.89e-06	0.0119	20
	ILMN_1765649	19	IRF3	50163024	rs12104272	19	50148052	A	G	0.331014	-0.162519	0.03	4.58e-07	0.420737	0.0286445	7.67e-49	-0.386272	0.0759985	3.72e-07	0.453	20
	ILMN_1706511	22	TEF	41795091	rs4822025	22	41776646	C	G	0.233598	-0.248461	0.04	5.47e-12	0.390069	0.0357509	1.02e-27	-0.636968	0.117999	6.74e-08	0.0747	20
GTEx sun exposure skin eQTL	ENSG00000165806.15	10	CASP7	115464802	rs12414006	10	115461485	G	A	0.271372	-0.174353	0.03	2.18e-07	-0.6263	0.0483875	2.56e-38	0.278386	0.0525075	1.15e-07	0.354	20
	ENSG00000111275.8	12	ALDH2	112226236	rs10744777	12	112233018	C	T	0.314115	-0.150823	0.03	8.38e-07	-0.320998	0.0311146	5.93e-25	0.469856	0.103965	6.2e-06	0.16	20
	ENSG00000185324.17	16	CDK10	89754947	rs77651727	16	89708267	T	C	0.0506958	-0.400478	0.07	9.51e-10	-0.707606	0.055057	8.35e-38	0.565961	0.108284	1.73e-07	0.492	20
	ENSG00000126460.6	19	PRRG2	50089087	rs2288921	19	50092002	G	T	0.218688	-0.150823	0.03	2.5e-05	0.296293	0.0237938	1.35e-35	-0.509033	0.109192	3.13e-06	0.0121	20
	ENSG00000101440.5	20	ASIP	32819762	rs62209647	20	32505658	C	G	0.0427435	-0.446287	0.06	5.56e-13	0.595002	0.0702875	2.56e-17	-0.75006	0.134237	2.3e-08	0.409	20
GTEx not sun exposure eQTL	ENSG00000139531.8	12	SUOX	56395694	rs10876864	12	56401085	A	G	0.591451	-0.24686	0.03	5.61e-18	0.357693	0.0356873	1.21e-23	-0.690145	0.108515	2.02e-10	0.0433	20
	ENSG00000197728.5	12	RPS26	56436876	rs1131017	12	56435929	G	C	0.591451	-0.239017	0.03	2.69e-17	-1.24197	0.0476223	6.22e-150	0.19245	0.0252572	2.54e-14	0.0277	20
	ENSG00000101440.5	20	ASIP	32819762	rs6059655	20	32665748	G	A	0.95825	0.462035	0.06	3.58e-13	-0.558519	0.0913491	9.71e-10	-0.827251	0.172763	1.68e-06	0.0153	20
	ENSG00000100417.7	22	PMM1	41979396	rs34077262	22	42061639	G	A	0.789264	0.223144	0.04	4.66e-09	0.298094	0.0388719	1.74e-14	0.748568	0.165935	6.45e-06	0.135	20
GTEx blood eQTL	ENSG00000134824.9	11	FADS2	61609277	rs968567	11	61595564	T	C	0.150099	-0.198451	0.04	6.86e-07	1.36903	0.0765914	1.86e-71	-0.144957	0.0303224	1.75e-06	0.511	20
	ENSG00000139531.8	12	SUOX	56395694	rs1873914	12	56379427	C	G	0.390656	0.215111	0.03	1.88e-13	-0.223935	0.0287129	6.24e-15	-0.960597	0.181982	1.3e-07	0.0115	20
	ENSG00000197728.5	12	RPS26	56436876	rs1131017	12	56435929	G	C	0.591451	-0.239017	0.03	2.69e-17	-1.06968	0.0501461	5.82e-101	0.223447	0.0299382	8.42e-14	0.0298	20
	ENSG00000131165.10	16	CHMP1A	89717524	rs34265416	16	89769725	A	C	0.0914513	-0.462035	0.06	1.03e-14	-0.18687	0.0329514	1.42e-08	2.4725	0.541455	4.96e-06	0.0452	20
	ENSG00000167523.9	16	SPATA33	89730967	rs664020	16	89673611	T	C	0.434394	0.207014	0.03	5.39e-13	0.283758	0.0466226	1.16e-09	0.729545	0.15983	5.01e-06	0.74	20
	ENSG00000185324.17	16	CDK10	89754947	rs77651727	16	89708267	T	C	0.0506958	-0.400478	0.07	9.51e-10	-0.685543	0.0460392	3.8e-50	0.584176	0.109386	9.27e-08	0.324	20
	ENSG00000158792.11	16	SPATA2L	89765443	rs13330285	16	89768558	G	A	0.44831	0.157004	0.03	9.98e-08	-0.254815	0.0282977	2.16e-19	-0.616148	0.136172	6.05e-06	0.134	20
	ENSG00000160185.9	21	UBASH3A	43845899	rs1893592	21	43855067	C	A	0.276342	-0.235722	0.03	1.18e-12	0.205617	0.0255327	8.07e-16	-1.14641	0.203846	1.87e-08	0.242	20
	ENSG00000167074.10	22	TEF	41779333	rs9538	22	41755857	T	G	0.238569	-0.261365	0.04	7.81e-13	0.515077	0.0508134	3.8e-24	-0.507429	0.0923943	3.97e-08	0.0546	20
ciseQTLGen	ENSG00000185324	16	CDK10	89754958	rs77651727	16	89708267	T	C	0.0506958	-0.4	0.07	9.51e-10	-0.945	0.0170061	0	0.423889	0.074484	1.26e-08	0.151	20
	ENSG00000158792	16	SPATA2L	89765432	rs396742	16	89768056	G	C	0.456262	0.157004	0.03	9.31e-08	-0.325	0.00798266	0	-0.483	0.093	2.09e-07	0.00375	20
Note that these associations were identified by SMR and HEIDI test by integrating vitiligo GWAS and each of eQTL data; P-value for SMR test was adjusted by Bonferroni correction (PSMR = 0.05/number of probes in each eQTL data as the cutoff for statistical significance); PHEIDI > 0.01 was defined as not rejecting pleiotropy; Two newly identified genes were marked in bold. TopSNP = the top associat…
