# Supplementary material for: Integrative Analysis of Omics Data Reveals Regulatory Network of CDK10 in Vitiligo Risk
Source: Front Genet. 2021 Feb 17;12:634553. doi: 10.3389/fgene.2021.634553 (PMC7925885; doi:10.3389/fgene.2021.634553)
Supplement: Supplementary Table 2 — Pleiotropic associations of DNAm with vitiligo and transcript. [file Table_2.XLSX]

## Sheet: Table S2a
Supplementary Table 2a. Pleiotropic associations between vitiligo and DNAm in Chr16
probeID	ProbeChr	Probe_bp	TopSNP	topSNP_chr	topSNP_bp	A1	A2	Freq	bGWAS	SEGWAS	PGWAS	bmeQTL	SEmeQTL	PmeQTL	bSMR	SESMR	PSMR	PHEIDI	nsnp_HEIDI
cg01079242	16	89689811	rs725332	16	89676788	T	C	0.10835	-0.287682	0.05	5.57e-08	0.375791	0.0527332	1.03127e-12	-0.765537	0.171006	7.58173e-06	0.0215354	20
cg01097406	16	89675127	rs8059821	16	89675068	G	T	0.471173	0.198851	0.03	7.45e-12	1.14976	0.0223681	0	0.17295	0.0263084	4.90044e-11	0.0201095	20
cg02128278	16	89764314	rs45609834	16	89937645	C	G	0.0695825	-0.371064	0.06	6.53e-10	0.556464	0.0527564	5.20038e-26	-0.666824	0.124991	9.55452e-08	0.0170333	20
cg04013166	16	89971882	rs7199685	16	89959805	C	G	0.0914513	-0.235722	0.05	1.12e-06	0.725109	0.0494991	1.36876e-48	-0.325085	0.0724382	7.19746e-06	0.120447	20
cg05175606	16	89556089	rs77651727	16	89708267	T	C	0.0506958	-0.400478	0.07	9.51e-10	0.426522	0.0558368	2.19386e-14	-0.938938	0.205045	4.66828e-06	0.0801026	20
cg06082883	16	89686744	rs258340	16	89691384	G	C	0.493042	0.198451	0.03	6.32e-12	-0.286559	0.033411	9.75555e-18	-0.692531	0.132211	1.6227e-07	0.0377333	20
cg06640241	16	89574553	rs11640186	16	89602006	C	G	0.5	0.14842	0.03	3.94e-07	0.589772	0.0287051	8.36967e-94	0.251657	0.052321	1.51039e-06	0.0103326	20
cg08284993	16	89382370	rs74037226	16	89645895	T	C	0.0864811	-0.328504	0.06	5.7e-09	0.416397	0.05421	1.5763e-14	-0.78892	0.176952	8.25745e-06	0.0697797	20
cg08343075	16	90077951	rs45610233	16	90048395	T	C	0.0675944	-0.597837	0.07	1.11e-17	0.567028	0.050969	9.48585e-29	-1.05433	0.155634	1.24868e-11	0.0184375	20
cg08362308	16	89608209	rs457372	16	89608235	A	G	0.377734	0.139762	0.03	2.93e-06	-0.704233	0.0326108	1.99767e-103	-0.19846	0.0435796	5.26439e-06	0.0839939	20
cg08845973	16	89592071	rs11642231	16	89608702	A	G	0.350895	-0.248461	0.03	1.57e-16	0.636373	0.0322665	1.38449e-86	-0.390434	0.0511301	2.23923e-14	0.029425	20
cg09164168	16	89384721	rs2353032	16	89385510	T	C	0.393638	-0.139262	0.03	4.61e-06	-0.664117	0.0305162	5.22747e-105	0.209695	0.046189	5.62707e-06	0.030255	20
cg09560549	16	89573369	rs8060502	16	89589408	G	A	0.351889	-0.235722	0.03	5.95e-15	0.385641	0.0339469	6.60424e-30	-0.611248	0.0945876	1.03161e-10	0.0196303	20
cg09869502	16	89690802	rs258340	16	89691384	G	C	0.493042	0.198451	0.03	6.32e-12	-0.312279	0.033569	1.37063e-20	-0.635492	0.11788	7.00687e-08	0.25383	20
cg10303721	16	89674435	rs8059821	16	89675068	G	T	0.471173	0.198851	0.03	7.45e-12	0.199365	0.0326497	1.02041e-09	0.997421	0.222093	7.08902e-06	0.012127	20
cg11215013	16	89777115	rs8048253	16	89886795	T	C	0.429423	0.182322	0.03	1.05e-10	0.2261	0.0325097	3.52956e-12	0.806376	0.176205	4.73182e-06	0.163611	20
cg27543607	16	89762101	rs77651727	16	89708267	T	C	0.0506958	-0.400478	0.07	9.51e-10	0.396017	0.055883	1.37504e-12	-1.01126	0.227174	8.52744e-06	0.12769	20
Note that these associations were identified by SMR and HEIDI test by integrating vitiligo GWAS and meQTL data; P-value for SMR test was adjusted by bonferroni correction (PSMR = 0.05/DNAm probes in chr16 as the cutoff for statistical significance); PHEIDI > 0.01 was defined as not rejecting pleiotropy; TopSNP = the top associated cis-meQTL of meQTL analysis; bGWAS = the effect size of topSNP on …

## Sheet: Table S2b
Supplementary Table 2b. Pleiotropic associations between DNAm and transcript
Expo_ID	Expo_Chr	Expo_bp	Outco_ID	Outco_Chr	Outco_Gene	Outco_bp	topSNP	topSNP_chr	topSNP_bp	A1	A2	Freq	beQTL	SEeQTL	PeQTL	bmeQTL	SEmeQTL	PmeQTL	bSMR	SESMR	PSMR	PHEIDI	nsnp_HEIDI
cg05175606	16	89556089	ENSG00000185324	16	CDK10	89754958	rs77651727	16	89708267	T	C	0.0506958	-0.944769	0.0170061	0	0.426522	0.0558368	2.19386e-14	-2.21505	0.292705	3.80409e-14	0.01409	20
cg09560549	16	89573369	ENSG00000158792	16	SPATA2L	89765432	rs8060502	16	89589408	G	A	0.351889	0.137523	0.00817741	1.81971e-63	0.385641	0.0339469	6.60424e-30	0.356608	0.037882	4.7918e-21	0.017733	20
cg05175606	16	89556089	ENSG00000158792	16	SPATA2L	89765432	rs77651727	16	89708267	T	C	0.0506958	0.1302	0.0162815	1.2769e-15	0.426522	0.0558368	2.19386e-14	0.30526	0.0552642	3.32036e-08	0.0532219	20
cg27543607	16	89762101	ENSG00000158792	16	SPATA2L	89765432	rs77651727	16	89708267	T	C	0.0506958	0.1302	0.0162815	1.2769e-15	0.396017	0.055883	1.37504e-12	0.328774	0.0619896	1.1348e-07	0.064267	20
cg08284993	16	89382370	ENSG00000197912	16	SPG7	89590750	rs74037226	16	89645895	T	C	0.0864811	-0.159773	0.0145221	3.73754e-28	0.416397	0.05421	1.5763e-14	-0.383702	0.0609235	3.01314e-10	0.0149649	20
cg05175606	16	89556089	ENSG00000197912	16	SPG7	89590750	rs77651727	16	89708267	T	C	0.0506958	-0.160182	0.0162714	7.24694e-23	0.426522	0.0558368	2.19386e-14	-0.375555	0.0622295	1.58966e-09	0.0671248	20
cg01079242	16	89689811	ENSG00000197912	16	SPG7	89590750	rs725332	16	89676788	T	C	0.10835	-0.111021	0.0134931	1.9037e-16	0.375791	0.0527332	1.03127e-12	-0.295433	0.0548444	7.17417e-08	0.012584	20
cg05175606	16	89556089	ENSG00000167522	16	ANKRD11	89445503	rs77651727	16	89708267	T	C	0.0506958	0.0417316	0.0163116	0.0105155	0.426522	0.0558368	2.19386e-14	0.0978417	0.0403313	0.0152684	0.775612	20
Note that these associations were identified by SMR and HEIDI test by integrating meQTL and eQTLGen dataset, only probes in Chr16 were included; P-value for SMR test was adjusted by bonferroni correction (PSMR = 0.05/238766 tests as the cutoff for statistical significance); PHEIDI > 0.01 was defined as not rejecting pleiotropy; TopSNP = the top associated cis-meQTL of the probe of meQTL analysis;…
