# Supplementary material for: Integrative Analysis of Omics Data Reveals Regulatory Network of CDK10 in Vitiligo Risk
Source: Front Genet. 2021 Feb 17;12:634553. doi: 10.3389/fgene.2021.634553 (PMC7925885; doi:10.3389/fgene.2021.634553)
Supplement: Supplementary Table 3 — Single-Tissue eQTLs for CDK10 and MC1R from GTEx dataset. [file Table_3.XLSX]

## Sheet: Table S3
Supplementary Table 3. Single-Tissue eQTLs for CDK10 and MC1R from GTEx dataset
SNP Id	Variant Id	Gene Symbol	PeQTL	beta	Tissue
rs4268748	chr16_89960104_T_C_b38	CDK10	2e-25	-0.32	Nerve - Tibial
rs4268748	chr16_89960104_T_C_b38	CDK10	7.8e-23	-0.28	Adipose - Subcutaneous
rs4268748	chr16_89960104_T_C_b38	CDK10	7.9e-21	-0.29	Artery - Tibial
rs4268748	chr16_89960104_T_C_b38	CDK10	5.6e-20	-0.18	Whole Blood
rs4268748	chr16_89960104_T_C_b38	CDK10	1e-19	-0.29	Esophagus - Muscularis
rs4268748	chr16_89960104_T_C_b38	CDK10	1.2e-19	-0.25	Skin - Not Sun Exposed (Suprapubic)
rs4268748	chr16_89960104_T_C_b38	CDK10	1.5e-19	-0.26	Lung
rs4268748	chr16_89960104_T_C_b38	CDK10	1.5e-18	-0.22	Esophagus - Mucosa
rs4268748	chr16_89960104_T_C_b38	CDK10	9.3e-18	-0.22	Thyroid
rs4268748	chr16_89960104_T_C_b38	CDK10	1.4e-17	-0.22	Skin - Sun Exposed (Lower leg)
rs4268748	chr16_89960104_T_C_b38	CDK10	1.9e-17	-0.26	Adipose - Visceral (Omentum)
rs4268748	chr16_89960104_T_C_b38	CDK10	5.8e-17	-0.32	Testis
rs4268748	chr16_89960104_T_C_b38	CDK10	1.4e-15	-0.3	Breast - Mammary Tissue
rs4268748	chr16_89960104_T_C_b38	CDK10	1.9e-15	-0.2	Muscle - Skeletal
rs4268748	chr16_89960104_T_C_b38	CDK10	3.4e-15	-0.31	Artery - Aorta
rs4268748	chr16_89960104_T_C_b38	CDK10	6.4e-14	-0.26	Heart - Atrial Appendage
rs4268748	chr16_89960104_T_C_b38	CDK10	1.3e-13	-0.3	Pituitary
rs4268748	chr16_89960104_T_C_b38	CDK10	2.6e-12	-0.25	Colon - Sigmoid
rs4268748	chr16_89960104_T_C_b38	CDK10	7.2e-12	-0.19	Heart - Left Ventricle
rs4268748	chr16_89960104_T_C_b38	CDK10	8.5e-11	-0.28	Esophagus - Gastroesophageal Junction
rs4268748	chr16_89960104_T_C_b38	CDK10	9.8e-11	-0.23	Stomach
rs4268748	chr16_89960104_T_C_b38	CDK10	2e-10	-0.42	Brain - Cerebellum
rs4268748	chr16_89960104_T_C_b38	CDK10	6.6e-10	-0.24	Pancreas
rs4268748	chr16_89960104_T_C_b38	CDK10	1.8e-09	-0.32	Spleen
rs4268748	chr16_89960104_T_C_b38	CDK10	8.6e-09	-0.17	Colon - Transverse
rs4268748	chr16_89960104_T_C_b38	CDK10	8.9e-09	-0.39	Brain - Cerebellar Hemisphere
rs4268748	chr16_89960104_T_C_b38	CDK10	2.3e-08	-0.3	Ovary
rs4268748	chr16_89960104_T_C_b38	CDK10	1.3e-07	-0.29	Artery - Coronary
rs4268748	chr16_89960104_T_C_b38	CDK10	1.3e-07	-0.23	Prostate
rs4268748	chr16_89960104_T_C_b38	CDK10	1.4e-07	-0.24	Adrenal Gland
rs4268748	chr16_89960104_T_C_b38	CDK10	2.2e-07	-0.25	Brain - Hypothalamus
rs4268748	chr16_89960104_T_C_b38	CDK10	1.3e-06	-0.36	Brain - Amygdala
rs9926296	chr16_89751681_A_G_b38	CDK10	1.2e-29	-0.32	Nerve - Tibial
rs9926296	chr16_89751681_A_G_b38	CDK10	1.3e-29	-0.27	Thyroid
rs9926296	chr16_89751681_A_G_b38	CDK10	1.6e-27	-0.3	Adipose - Subcutaneous
rs9926296	chr16_89751681_A_G_b38	CDK10	2e-22	-0.38	Breast - Mammary Tissue
rs9926296	chr16_89751681_A_G_b38	CDK10	2.2e-22	-0.34	Testis
rs9926296	chr16_89751681_A_G_b38	CDK10	1.2e-20	-0.24	Lung
rs9926296	chr16_89751681_A_G_b38	CDK10	1.5e-17	-0.25	Esophagus - Muscularis
rs9926296	chr16_89751681_A_G_b38	CDK10	1e-16	-0.22	Skin - Not Sun Exposed (Suprapubic)
rs9926296	chr16_89751681_A_G_b38	CDK10	1.6e-15	-0.25	Artery - Tibial
rs9926296	chr16_89751681_A_G_b38	CDK10	3.6e-15	-0.24	Adipose - Visceral (Omentum)
rs9926296	chr16_89751681_A_G_b38	CDK10	4.2e-15	-0.19	Skin - Sun Exposed (Lower leg)
rs9926296	chr16_89751681_A_G_b38	CDK10	8.3e-15	-0.15	Whole Blood
rs9926296	chr16_89751681_A_G_b38	CDK10	1.1e-14	-0.19	Esophagus - Mucosa
rs9926296	chr16_89751681_A_G_b38	CDK10	1.5e-12	-0.17	Muscle - Skeletal
rs9926296	chr16_89751681_A_G_b38	CDK10	6.8e-12	-0.28	Pituitary
rs9926296	chr16_89751681_A_G_b38	CDK10	1.7e-11	-0.21	Stomach
rs9926296	chr16_89751681_A_G_b38	CDK10	1.6e-10	-0.24	Artery - Aorta
rs9926296	chr16_89751681_A_G_b38	CDK10	3.4e-10	-0.25	Esophagus - Gastroesophageal Junction
rs9926296	chr16_89751681_A_G_b38	CDK10	8e-10	-0.16	Colon - Transverse
rs9926296	chr16_89751681_A_G_b38	CDK10	2.5e-09	-0.33	Ovary
rs9926296	chr16_89751681_A_G_b38	CDK10	4.4e-09	-0.29	Spleen
rs9926296	chr16_89751681_A_G_b38	CDK10	9.4e-09	-0.2	Colon - Sigmoid
rs9926296	chr16_89751681_A_G_b38	CDK10	9.7e-09	-0.2	Pancreas
rs9926296	chr16_89751681_A_G_b38	CDK10	2e-08	-0.19	Heart - Atrial Appendage
rs9926296	chr16_89751681_A_G_b38	CDK10	3e-08	-0.22	Prostate
rs9926296	chr16_89751681_A_G_b38	CDK10	1.1e-07	-0.25	Small Intestine - Terminal Ileum
rs9926296	chr16_89751681_A_G_b38	CDK10	1.1e-07	-0.14	Heart - Left Ventricle
rs9926296	chr16_89751681_A_G_b38	MC1R	0.00012	0.15	Esophagus - Mucosa
Note that only variants with PeQTL < 5×10-5 were included and no variant in the eQTL analysis of MC1R reaches the defined threshold. The eQTL data is available in GTEx (https://gtexportal.org/home/)
